# Supplementary material for: Impact of Genetic Testing Using Gene Panels, Exomes, and Genome Sequencing in Romanian Children with Epilepsy
Source: Int J Mol Sci. 2025 May 19;26(10):4843. doi: 10.3390/ijms26104843 (PMC12112176; doi:10.3390/ijms26104843)
Supplement: Supplementary file 1 [file ijms-26-04843-s001.zip]

Archive with 1 entries (1 files):
- positive_Supplementary.xlsx
