# Supplementary material for: Impact of Genetic Testing Using Gene Panels, Exomes, and Genome Sequencing in Romanian Children with Epilepsy
Source: Int J Mol Sci. 2025 May 19;26(10):4843. doi: 10.3390/ijms26104843 (PMC12112176; doi:10.3390/ijms26104843)
Supplement: Supplementary file 1 [file ijms-26-04843-s001.zip › positive_Supplementary.xlsx]

## Sheet: Causative_variants
ID	Gene	Transcript	Variant	Protein	Gene Description (NCBI)	Acmg	Molecular consequence	State	Inheritance	Diagnosis	Age onset	Epilepsy type (GE = generelized epilepsy, FE= focal epilepsy, EE= epileptic encephalopathy, DEE = developmental and epileptic encephalopathy, NA= not available)	Observed Phenotype	Number of antiepileptic drugs	Frequency of seizures (0- less than one seizure per year; 1- one seizure per year; 2 - 2-3 seizures per year; 3- monthly seizures; 4-weekly seizures; 5-daily seizures; NA-not available)	Evolution (1-favorable, 2-stationary, 3 - unfavorable; NA- not available)	Population databases	Reported in the literature	Segregation
P109	ALG12, ARSA	NM_024105.3, NM_000487.5					deletion entire coding sequence	heterozygous	autosomal dominant	Phelan-McDermid Syndrome/ 22q13.33 deletion syndrome	3 years	GE	Febrile and afebrile generalized seizures, Severe language delay Moderate intelectual dissability and motor delay Developmental disorder	NA	NA	2			de novo
P105	CACNA1A	NM_014675.5	c.2137G>A	p.Ala713Thr	calcium voltage-gated channel subunit alpha1 A	pathogenic	missense	heterozygous	autosomal dominant	Epileptic encefapolathy and ataxia CACNA1A	1 month	DEE	Focal motor seizures Ataxia Developmental disorder	2	1	1	no	yes	de novo
P108	CLN3	NM_001042432.1			lysosomal/endosomal transmembrane protein, battenin	pathogenic	deletion entire coding sequence	heterozygous	autosomal dominant	Chromosome 16p12.2p11.2 deletion syndrome	6 weeks	GE	Microcephaly Particular facial features (downward palpebral fissure) Delayed motor development Behavioral disorder Delay in cognitive and language development	NA	0	2			de novo
P110	EIF2B5	NM_003907.2	c.338G>A/c.806G>A	p.Arg113His /p.Arg269Gln	eukaryotic translation initiation factor 2B subunit epsilon	Variant of uncertain significance => likely pathogenic	missense	compund-heterozygous	autosomal recessive	Leukoencephalopathy with vanishing white matter 5, with or without ovarian failure	9 years	FE	Mild intellectual disability Learning difficulties Lesions of leukodystrophy on MRI Atrophy of the corpus callosum Macrocephaly Short and wide neck Sister affected with the same condition	3	NA	2	gnomAD 0.04%/ 0.0009%	yes	c.338G>A from father/c.806G>A from mother
P102	KCNC1	NM_001112741.2	c.1196C>T	p.Thr399Met	potassium voltage-gated channel subfamily C member 1	pathogenic	missense	heterozygous	autosomal dominant	Progressive myoclonic epilepsy KCNC1	2.5 years	GE	Progressive myoclonic epilepsy Onset with generelized febrile seizures, than afebrile tonico-clonic seizures Frequent mioclonic seizures	2	4	2	no	yes	de novo
P98	KCNH5	NM_139318.5	c.980G>A	p.Arg327His	potassium voltage-gated channel subfamily H member 5	pathogenic	missense	heterozygous	autosomal dominant	Early infantile epileptic encephalopathy KCNH5	1 month	EE	Tremor-like seizures Focal and generalized seizures Mild mental retardation	2	0	1	no	yes	unknown
P103	KCNQ2	NM_172107.4	c.638G>A	p.Arg213Gln	potassium voltage-gated channel subfamily Q member 2	pathogenic	missense	heterozygous	autosomal dominant	Early infantile epileptic encephalopathy	1 month	DEE	Seizures are triggered by strong stimuli Convergent strabismus Hypothyroidism Ataxic gait with wide base Generalized hypotonia	NA	2	2	no	yes	unknown
P87	KCNQ2	NM_172107.4	c.983A>G	p.His328Arg	potassium voltage-gated channel subfamily Q member 2	Variant of uncertain significance => likely pathogenic	missense	heterozygous	autosomal dominant	Early infantile developmental and epileptic encephalopathy KCNQ2	2 weeks	EE	Frequent daily seizures Asymmetric tonic seizures Clonic motor seizures Seizures lasting 2-3 minutes	1	0	1	no	no	de novo
P137	MECP2	NM_004992.3; NM_00111079	c.455C>G	p.Pro152Arg	methyl-CpG binding protein 2	pathogenic	missense	heterozygous	X linked dominant	Rett Syndrome	3 years	FE	Global development delay Autism spectrum disorder Motor stereotypes of the hands Tendency to tiptoe gait Overall, slightly decreased muscle tone Bowel and urinary incontinence	NA	NA	NA	no	yes	unknown
P139	MECP2	NM_004992.3; NM_00111079	c.763C>T	p.Arg255*	methyl-CpG binding protein 2	pathogenic	nonsense	heterozygous	X linked dominant	Rett Syndrome	1 years	FE	Developmental regression Motor stereotypy Tip-toe gait	NA	NA	NA	no	yes	unknown
P116	MT-CYB	NC_012920.1	m.15168G>A	p.(Trp141*)	mitochondrially encoded cytochrome	likely pathogenic		5.3% heteroplasmy	mithocondrial	MELAS	1.66 years	FE	Severe hypotonia Febrile seizures Palpebral ptosis Bruxism Congenital talus valgus Regression in cognitive and motor milestones	1	1	3	no	yes	de novo
P95	NEXMIF (KIAA2022)	NM_001008537.2	c.1629_1635dup	p. Asn546Hisfs*3	neurite extension and migration factor	pathogenic	frameshift	heterozygous	autosomal dominant	X-linked intellectual disability type 98	3 years	GE	Drug resistant myoclonic seizures Psychomotor retardation, Language developmental delay	2	4	2	no	no	de novo
P140	NEXMIF (KIAA2022)	NM_001008537.2	'c.1882C>T	p.Arg628*	neurite extension and migration factor	pathogenic	nonsense	heterozygous	X linked dominant	X-linked intellectual disability 98	3 years	GE	Generalized seizures with eyelid myoclonia ADHD Autism spectrum disorder	NA	NA	NA	no	yes	unknown
P111	NFIA	NM_005595.5	c.147_150del	p.(Glu51Lysfs*5).	nuclear factor I A	likely pathogenic	frameshift	heterozygous	autosomal dominant	Brain malformations with or without urinary tract defects	5 years	GE	Brain malformation Ventriculomegaly Separation of the septum pellucidum Hypoplasia of the corpus callosum Macrocephaly Mental retardation, Convergent strabismus	NA	3	2	no	no	de novo
P80	NR2F1	NM_005654.5	c.359A>T	p.Tyr120Cys	nuclear receptor subfamily 2 group F member 1	Variant of uncertain significance => likely pathogenic	missense	heterozygous	autosomal dominant	Bosch-Boonstra-Schaaf Syndrome	1.66 years	GE	Myoclonic seizures Behavioral disorder Psychomotor retardation Plagiocephaly Gastroesophageal reflux	1	0	1	no	no	de novo
P93	NRXN1	NM_001135659.1	Deletion (Exons 7-18)		neurexin 1	pathogenic	deletion	heterozygous	autosomal dominant	NRXN1 Epilepsy	1.5 years	GE	Absence seizures Atypical autism spectrum disorder Delay in psychomotor acquisition Regression Eating disorder Facial dysmorphism (hypotelorism)	2	4	2	no	yes	de novo
P112	P4HTM	NM_177938.2	c.207C>A/c.938C>T	p. (His69Gln), p. (Pro313Leu)	prolyl 4-hydroxylase, transmembrane	Variant of uncertain significance => likely pathogenic	missense/missense	compund-heterozygous	autosomal recessive	HIDEA Syndrome	6 years	NA	Global psychomotor developmental delay Divergent strabismus No symptomatic seizures EEG abnormalities present	1	NA	2	yes	no	c.207C>A inherited from mother c.938C>T from father
P90	PPP2R5D	NM_006245.4	c.592G>A	(p.Glu198Lys	protein phosphatase 2 regulatory subunit B'delta	pathogenic	missense	heterozygous	autosomal dominant	Jordon syndrome Epilepsy with polymorphic seizures	9 months	GE	Polymorphic seizures Myoclonic seizures Negative myoclonic seizures, Akinetic seizures History of status epilepticus Mental retardation Autism spectrum disorder Macrocrania	2	5	2	no	no	unknown
P88	PRRT2	NM_145239.2	c.649dup	p.Arg217Profs*8	proline rich transmembrane protein 2	pathogenic	frameshift	heterozygous	autosomal dominant	PRRT2 related epilepsy	1.5 years	GE	Myoclonic seizures, tonico-clonic seizures Drug resistant seizures Severe psychomotor regression Secondary trophic disorders Ataxia	4	NA	2	no	yes	unknown
P107	PRRT2	NM_145239.2	Deletion (Entire coding sequence)		proline rich transmembrane protein 2	pathogenic	deletion	heterozygous	autosomal dominant	Self-limited familial epilepsy PRRT2	2.5 years	FE	Focal seizures with visual manifestations Developmental disorder Normal development before seizure onset	NA	0	1	no	yes	inherited
P105	PTCD3	NM_017952.6	c.195G>A /c.537A>G	p.(Trp65*) / p?	pentatricopeptide repeat domain 3	likely pathogenic/Variant of Uncertain Significance->likely pathogenic	stopgain/ splicesite synonimuous	compund-heterozygous	autosomal recessive	Combined oxidative phosphorylation deficiency 51	1 year	EE	West syndrome Severe hypotonia Several mental retardation Cortical atrophy Optic nerve atrophy Stagnation in height-weight development	NA	NA	3	c.195G>A gnomAD	no/ no	c.195G>A from mother/ c.537A>G from father
P94	PURA	NM_005859.5	c.387dup	p.Pro130Alafs*71	purine rich element binding protein A	pathogenic	frameshift	heterozygous	autosomal dominant	PURA Syndrome	0.75 years	FE	Focal seizures Severe mental retardation Strabismus Nystagmus Hypermetropy Feeding difficulties Ponderal hypotrophy	2	NA	2	no	no	de novo
P101	RAI1	NM_030665.3	Deletion (Entire coding sequence)		retinoic acid induced 1	pathogenic	deletion	heterozygous	autosomal dominant	Smith Magenis Syndrome	2 years	FE	Focal motor epilepsy Daily clonal-type movements at the lower leg Psychomotor retardation Genu recurvatum Convergent Strabismus Bruxism	1	0	1	no	yes	de novo
P104	SCN1A	NM_001165963.4	c.3641T>C	p.Ile1214Thr	sodium voltage-gated channel alpha subunit 1	likely pathogenic	missense	heterozygous	autosomal dominant	Genetic Epilepsy Febrile Seizure Plus	11 months	GE	Febrile and afebrile seizures	1	6	1	no	no	unknown
P91	SCN1A	NM_001165963.4	c.2856G>C	p.Trp952Cys	sodium voltage-gated channel alpha subunit 1	pathogenic	missense	heterozygous	autosomal dominant	Dravet Syndrome SCN1A	4 months	DEE	Dravet syndrome Febrile seizures Onset after vaccination History of status epilepticus	2	2	1	no	yes	de novo
P106	SCN1A	NM_001165963.4	c.3925C>T	p.Leu1309Phe	sodium voltage-gated channel alpha subunit 1	pathogenic	missense	heterozygous	autosomal dominant	Lennox-Gastaut Syndrome SCN1A	1 year	DEE	Epileptic encephalopathy Moderate mental retardation Ataxia	4	4	2	gnomAD 0.0009%	yes	unknown
P85	SCN1A	NM_001165963.4	c.685G>C	p.Val229Leu	sodium voltage-gated channel alpha subunit 1	Variant of uncertain significance => likely pathogenic	missense	heterozygous	autosomal dominant	Self-limited epilepsy SCN1A	2 weeks	FE	Self-limited epilepsy Neonatal focal seizures	2	0	1	no	no	de novo
P97	SCN2A	NM_001040142.2	c.3631G>A	p.Glu1211Lys	sodium voltage-gated channel alpha subunit 2	pathogenic	missense	heterozygous	autosomal dominant	Infantile epileptic spasms syndrome SCN2A	7 months	DEE	Epileptic encephalopathy Atypical autism Severe psychomotor retardation Epileptic spasms, cluster seizures Atypical absence short seizures, focal and generalized seizures	3	5	2	no	yes	unknown
P86	SCN2A	NM_001040142.2	c.2634_2635delinsTC	p.Gly879Arg)	sodium voltage-gated channel alpha subunit 2	Variant of uncertain significance => likely pathogenic	missense	heterozygous	autosomal dominant	Developmental and epileptic encephalopathy SCN2A	1 month	DEE	Epileptic encephalopathy Asymmetric, tonic focal seizures Seizures preceded by crying	3	5	2	no	yes	de novo
P83	SCN2A	NM_001040143.2	c.656T>C	p.(Phe219Ser)	sodium voltage-gated channel alpha subunit 2	likely pathogenic	missense	heterozygous	autosomal dominant	Developmental and epileptic encephalopathy SCN2A	4 months	DEE	Epileptic encephalopathy Severe psychomotor retardation Periventricular leukomalacia Focal seizures with apnea, oral automatisms and lateral deviation of the eyeballs; Epileptic spasms in flexion when waking up from sleep Daily convulsive seizures of short duration, more severe motor deficit on the right hemibody	4	5	2	no	no	de novo
P84	SCN8A	NM_001330260.1	c.669G>T	p.(Arg223Ser)	sodium voltage-gated channel alpha subunit 8	likely pathogenic	missense	heterozygous	autosomal dominant	Developmental and epileptic encephalopathy SCN8A	10 months	DEE	Epileptic encephalopathy Global developmental disorder Hypotonia Myoclonic seizures Focal seizures with oral automatisms Infantile spasms upon awakening from sleep	2	4	2	no	no	de novo
P104	SLC2A1	NM_006516.4	c.1408G>C	p.Gly470Arg	solute carrier family 2 member 1	Variant of uncertain significance => likely pathogenic	missense	heterozygous	autosomal dominant	Glut1 Deficiency Syndrome	1 year	DEE	Myoclonic seizure at onset Repetitive focal and myoclonic seizures occurring over periods of 2-3 weeks Seizures occur when consuming carbohydrates	1	3	2	ExAC 0.03%	yes	de novo
P100	STXBP1	NM_001032221.6	c.569G>A	p.Arg190Gln	syntaxin binding protein 1	pathogenic	missense	heterozygous	autosomal dominant	Dravet Syndrome STXBP1	8 months	DEE	Epileptic Encephalopathy, Atypical Autism Spectrum Disorder Severe Mental Retardation	4	3	2	no	yes	de novo
P81	STXBP1	NM_001032221.6	c.65_76del	p.Val22_Lys25del	syntaxin binding protein 1	Variant of uncertain significance => likely pathogenic	deletion 12 bp	heterozygous	autosomal dominant	Early infantile developmental and epileptic encephalopathy STXBP1	3 months	DEE	Epileptic encephalopathy Global developmental disorder Delay in psychomotor acquisitions Focal seizures with motor manifestations (palpebral clonus at right eye) Epileptic spasms in flexion	2	2	2	no	no	de novo
P113	STXBP1	NM_003165.6	c.1434G>A	p.Trp478*	syntaxin binding protein 1	Variant of uncertain significance => likely pathogenic	nonsense	heterozygous	autosomal dominant	Developmental and epileptic encephalopathy type 4 (STXBP1)	4 months	DEE	Epileptic encephalopathy Afebrile seizures Lower limb clonus Jacksonian spasm episode at lower limb Seizures improved under levetiracetam therapy	0	5	2	no	no	de novo
P114	SYNGAP1	NM_006772.3	c.472C>T	p.(Gln158*)	synaptic Ras GTPase activating protein 1	likely pathogenic	stopgain exon 5	heterozygous	autosomal dominant	Developmental and epileptic encephalopathy SYNGAP1	2 years	DEE	Epileptic encephalopathy Drug resistant seizures Polymorphic seizures more than 10-20 seizures daily Regression in psychomotor acquisitions	2	5	2	no	yes	de novo
P99	TSC1	NM_000368.5	c.1498C>T	p.Arg500Ter	TSC complex subunit 1	pathogenic	nonsense	heterozygous	autosomal dominant	Tuberous Sclerosis Complex TSC1	5 months	FE	Focal seizures Asymmetrical flexion spasms Left frontal epileptiform center on EEG Pathognomonic changes on brain MRI	3	5	2	no	yes	de novo
P96	TSC2	NM_000548.5	c.4383del	p.Gly1460_Tyr1461insTer	TSC complex subunit 2	pathogenic	nonsense	heterozygous	autosomal dominant	Tuberous Sclerosis Complex TSC2	1 year	FE	Structural epilepsy Focal seizures Paroxysmal manifestations initially in wakefulness, then also in sleep with deviation of the eyeballs to the right, with asymmetric tonic contractions after a few seconds, at the end laughing or crying of short duration	1	1	1	no	no	unknown
P89	UBE3A	NM_130838.1	Deletion (Entire coding sequence)		ubiquitin protein ligase E3A	pathogenic	deletion	heterozygous	autosomal dominant	Angelman syndrome	4 years	FE, GE	Focal and generalized seizures Delay in psychomotor acquisitions Microcephaly Repeated seizures at intervals of 1.5-2 years	2	0	1	no	no	unknown
P92	WWOX	NM_016373.3	copy number = 3 exon 5/Intron 6, c.605+1_605+2delinsAA		domain containing oxidoreductase	likely pathogenic/likely pathogenic	copy number gain/splice site	compund-heterozygous	autosomal recessive	Developmental and epileptic encephalopathy WWOX	0.83 years	FE	Hypotonia	1	0	2	no	no	trans variants

## Sheet: Impact_genetic_testing
ID	Gene	Diagnosis	Drug Impact	Ketogenic Diet	Clinical trial	Multidisciplinary referrals	Genetic counseling	sum
P109	ALG12, ARSA	Phelan-McDermid Syndrome/ 22q13.33 deletion syndrome	0	0	0	1	1	2
P105	CACNA1A	Epileptic encefapolathy and ataxia CACNA1A	1	0	0	0	1	2
P108	CLN3	Chromosome 16p12.2p11.2 deletion syndrome	0	0	0	1	1	2
P110	EIF2B5	Leukoencephalopathy with vanishing white matter 5, with or without ovarian failure	1	0	1	1	1	4
P102	KCNC1	Progressive myoclonic epilepsy KCNC1	1	0	0	0	1	2
P98	KCNH5	Early infantile epileptic encephalopathy KCNH5	1	0	0	0	1	2
P103	KCNQ2	Early infantile epileptic encephalopathy	1	0	0	0	1	2
P87	KCNQ2	Early infantile developmental and epileptic encephalopathy KCNQ2	1	0	0	0	1	2
P137	MECP2	Rett Syndrome	1	0	0	1	1	3
P139	MECP2	Rett Syndrome	1	0	0	1	1	3
P116	MT-CYB	MELAS	1	0	0	1	1	3
P95	NEXMIF (KIAA2022)	X-linked intellectual disability type 98	1	0	0	1	1	3
P140	NEXMIF (KIAA2022)	X-linked intellectual disability 98	1	0	0	1	1	3
P111	NFIA	Brain malformations with or without urinary tract defects	0	0	0	1	1	2
P80	NR2F1	Bosch-Boonstra-Schaaf Syndrome	1	1	0	1	1	4
P93	NRXN1	NRXN1 Epilepsy	1	0	0	1	1	3
P112	P4HTM	HIDEA Syndrome	0	0	0	1	1	2
P90	PPP2R5D	Jordon syndrome Epilepsy with polymorphic seizures	1	1	0	1	1	4
P88	PRRT2	PRRT2 related epilepsy	1	0	0	0	1	2
P107	PRRT2	Self-limited familial epilepsy PRRT2	1	0	0	0	1	2
P105	PTCD3	Combined oxidative phosphorylation deficiency 51	0	0	0	0	1	1
P94	PURA	PURA Syndrome	1	0	0	1	1	3
P101	RAI1	Smith Magenis Syndrome	0	0	0	1	1	2
P104	SCN1A	GEFS+	1	0	0	0	1	2
P91	SCN1A	Dravet Syndrome SCN1A	1	0	0	0	1	2
P106	SCN1A	Lennox-Gastaut Syndrome SCN1A	1	0	0	0	1	2
P85	SCN1A	Self-limited epilepsy SCN1A	1	0	0	0	1	2
P97	SCN2A	Infantile epileptic spasms syndrome SCN2A	1	1	0	0	1	3
P86	SCN2A	SCN2A-DEE	1	0	0	0	1	2
P83	SCN2A	SCN2A-DEE	1	0	0	0	1	2
P84	SCN8A	SCN8A-DEE	1	0	0	0	1	2
P104	SLC2A1	Glut1DS	1	1	0	0	1	3
P100	STXBP1	Dravet Syndrome	1	1	0	0	1	3
P81	STXBP1	EI-DEE STXBP1	1	1	0	0	1	3
P113	STXBP1	DEE type 4	1	0	0	0	1	2
P114	SYNGAP1	DEE SYNGAP1	1	1	0	0	1	3
P99	TSC1	Tuberous Sclerosis Complex TSC1	1	0	0	1	1	3
P96	TSC2	Tuberous Sclerosis Complex TSC2	1	0	0	1	1	3
P89	UBE3A	Angelman syndrome	1	0	0	1	1	3
P92	WWOX	DEE-WWOX	1	0	0	0	1	2

## Sheet: CNV&indels
ID	Test	Gene	ACMG (panel)	State	Transcript	Variant	array	ISCN	CNV size	Copy no	Interpretation (array)	Diagnosis	Segregation
P109	Invitae Panel	ALG12, ARSA	pathogenic	heterozygous	NM_024105.3, NM_000487.5	Deletion (entire coding sequence)	SNParray TM	arr[GRCh37]22q13.31q13.33(48584919_51169045)x1	2.5Mb	1	pat	Phelan-McDermid Syndrome/ 22q13.33 deletion syndrome	de novo
P108	Invitae Panel	CLN3	pathogenic	heterozygous	NM_001042432.1	Deletion (entire coding sequence)	SNParray TM	arr[GRCh37]16p12.2p11.2(21599125_28486649)x1	6.8 Mb	1	pat	Chromosome 16p12.2p11.2 deletion syndrome	de novo
P93	Invitae Panel	NRXN1	pathogenic	heterozygous	NM_001135659.1	Deletion (Exons 7-18)	SNParray TM	arr(1-22,X)x2		2	normal	NRXN1 Epilepsy
P107	Invitae Panel	PRRT2	pathogenic	heterozygous	NM_145239.2	Deletion (entire coding sequence)	Invitae Chromosomal microarray		604.37 kb	1	pat	16p11.2 deletion syndrome (OMIM 611913), Self-limited familial epilepsy PRRT2	inherited (possibly mosaic in mother)
P101	Invitae Panel	RAI1	pathogenic	heterozygous	NM_030665.3	Deletion (entire coding sequence)	no					Smith Magenis Syndrome	de novo
P89	Invitae Panel	UBE3A, GABRB3	pathogenic	heterozygous	NM_130838.1, NM_000814.5	Deletion (entire coding sequence)	no		2.5Mb	1	pat	Angelman Syndrome	unknown
P92	Invitae Panel	WWOX	likely pathogenic/likely pathogenic	compund-heterozygous	NM_016373.3	Copy number gain exon 5/ splice site	no			3	lpat	Developmental and epileptic encephalopathy WWOX	Inherited (trans variants)
P81	Invitae Panel	STXBP1	likely pathogenic	heterozygous	NM_001032221.6	deletion 12 bp	no		12 bp				de novo
